# Supplementary material for: Type I interferon regulates proteolysis by macrophages to prevent immunopathology following viral infection
Source: PLoS Pathog. 2022 May 5;18(5):e1010471. doi: 10.1371/journal.ppat.1010471 (PMC9113601; doi:10.1371/journal.ppat.1010471)
Supplement: S3 Table — (XLSX) [file ppat.1010471.s010.xlsx]

## Sheet: raw data
S3 Table. Raw and normalized MMP/TIMP Nanostring data of control and COVID-19 patients
Gene	COVID-19 1	COVID-19 2	COVID-19 3	COVID-19 4	COVID-19 5	COVID-19 6	COVID-19 7	COVID-19 8	COVID-19 9	COVID-19 10	COVID-19 11	COVID-19 12	COVID-19 13	COVID-19 14	COVID-19 15	COVID-19 16	COVID-19 17	COVID-19 18	COVID-19 19	Control 1	Control 2	Control 3	Control 4	Control 5	Control 6	Control 7	Control 8	Control 9	Control 10	Control 11	Control 12	Control 13	Control 14	Control 15	Control 16	Control 17	Control 18	Control 19
IL6	1120	1920	1505	935	496	8286	55	423	215	409	45	10	59	227	127	40	98	26	52	825	628	1057	73	679	2491	1771	383	332	1071	54	45	471	21	15	25	25	57	22
MMP1	58	1201	285	958	485	187	134	75	48	212	20	117	61	396	107	112	74	75	309	182	24	18	71	12	78	26	527	391	349	330	190	260	245	208	97	205	282	109
MMP14	2143	1807	6630	5329	5049	3076	1077	2096	1884	2642	820	855	578	1904	1046	321	962	576	904	2112	256	708	269	438	129	636	593	979	865	533	614	1506	635	627	414	396	851	384
MMP17	26	54	57	44	27	40	27	67	56	73	15	34	24	63	18	6	15	8	29	77	14	45	47	32	22	35	123	166	96	119	138	111	84	85	77	114	123	32
MMP24	36	33	50	69	16	54	66	45	94	50	14	17	15	32	27	11	15	15	20	39	27	15	15	22	6	31	13	26	27	38	26	25	52	26	24	26	22	20
MMP3	33	62	61	67	9	25	12	46	28	37	107	11	14	24	30	16	18	13	14	97	20	19	38	20	22	10	256	272	236	230	93	70	130	139	60	189	169	83
MMP9	140	4058	761	774	54	106	223	3325	882	355	114	159	152	53	288	26	49	30	154	234	72	156	56	80	162	112	149	239	564	694	140	993	177	161	229	254	163	69
TIMP1	30427	28171	72005	72541	41428	51649	3584	7502	8605	4735	3128	502	4969	25411	5961	3496	4413	2868	4628	3701	496	1883	390	1018	1281	1793	6379	2917	2207	1776	1042	22167	2369	2164	724	952	2004	1902
TIMP2	3226	2381	3105	3615	3340	3599	3477	4931	5535	5903	2011	1735	891	1566	1788	1107	2446	1663	1669	6768	1198	4020	2489	3628	1188	3928	1626	2209	2875	2137	2422	2155	2010	2584	1349	1663	3136	1221
TIMP4	176	100	189	126	69	178	144	698	699	87	176	14	11	48	38	11	13	43	8	402	5	31	35	10	16	16	273	327	342	254	80	153	179	87	74	142	85	116

## Sheet: normalized per sample
S3 Table. Raw and normalized MMP/TIMP Nanostring data of control and COVID-19 patients
Gene	COVID-19 1	COVID-19 2	COVID-19 3	COVID-19 4	COVID-19 5	COVID-19 6	COVID-19 7	COVID-19 8	COVID-19 9	COVID-19 10	COVID-19 11	COVID-19 12	COVID-19 13	COVID-19 14	COVID-19 15	COVID-19 16	COVID-19 17	COVID-19 18	COVID-19 19	Control 1	Control 2	Control 3	Control 4	Control 5	Control 6	Control 7	Control 8	Control 9	Control 10	Control 11	Control 12	Control 13	Control 14	Control 15	Control 16	Control 17	Control 18	Control 19
IL6	10.8178	11.422	10.7872	9.68498	9.64713	13.3965	5.65478	7.87875	6.89978	8.19251	6.47398	5.45058	8.27424	9.38064	8.57704	7.99408	8.53002	6.60233	7.74838	8.60642	11.4656	9.97758	7.43473	10.2206	13.6926	11.2057	8.07588	7.67499	9.55065	5.17231	5.21314	8.65513	3.66151	1.81694	4.59253	4.38813	5.18741	4.93845
MMP1	6.26835	10.7381	8.29238	9.72069	9.61425	7.76619	7.11968	5.03343	4.15883	7.16473	4.76349	11.0521	8.32881	10.2163	8.30753	9.67526	8.06749	8.55926	10.5912	6.3206	5.91046	3.24674	7.38791	1.0065	8.53651	4.59182	8.54579	7.91643	7.90567	8.04904	7.5311	7.77328	8.01753	7.84669	7.07058	7.94226	7.70454	7.82311
MMP14	11.7605	11.3337	12.9428	12.2182	13.0152	11.9609	10.2261	10.2401	10.1476	10.9529	10.9676	14.0073	11.7343	12.5159	11.7194	11.2591	11.9729	11.6621	12.1725	9.97998	10.1336	9.39391	9.48078	9.57509	9.32936	9.71652	8.71881	9.25884	9.23934	8.75865	9.26995	10.3526	9.42682	9.49642	9.27614	8.92102	9.3308	9.72342
MMP17	4.64481	5.79358	5.3872	4.57793	4.98244	4.69645	4.24376	4.8121	4.50632	5.2595	3.88902	8.9949	6.65408	7.31293	4.76814	2.96618	4.24873	2.51487	6.58817	4.87442	3.84007	5.14753	6.66082	5.23746	6.18316	5.17679	6.36187	6.63834	5.93147	6.49092	7.04368	6.46889	6.35712	6.4218	6.6974	7.04655	6.4419	5.73251
MMP24	5.36763	4.65608	5.06656	5.53322	3.76005	5.46571	5.97107	3.93389	5.51833	4.38562	3.62598	7.49011	5.55455	5.97866	5.821	4.82416	4.24873	5.09983	5.63579	3.46234	6.20744	2.72432	3.67552	4.31231	2.41497	4.94546	1.52898	3.49557	3.61787	4.51073	4.14721	3.74784	5.54734	4.03933	4.4979	4.47179	3.27198	4.70943
MMP3	5.18611	6.06596	5.54279	5.47621	1.03758	2.66897	1.07383	3.98783	2.51113	3.46808	7.91877	5.9811	5.35863	5.25929	6.05078	6.0747	4.9857	4.51487	4.22698	5.28427	5.38604	3.3859	6.25397	4.0264	6.18316	1.4219	7.47735	7.37941	7.3215	7.50744	6.42701	5.72121	7.05084	7.22066	6.28059	7.81989	6.93231	7.39185
MMP9	7.71771	12.5078	9.78245	9.40665	6.24703	6.80773	7.90081	10.9106	9.03616	7.97547	8.0183	11.5214	9.75593	7.00062	9.82294	7.18534	7.34559	6.90718	9.53516	6.714	8.1299	7.15119	6.97782	6.94771	9.67824	7.12234	6.65827	7.18667	8.61365	9.14616	7.06581	9.74693	7.52597	7.45115	8.39497	8.26309	6.87704	7.09211
TIMP1	15.5949	15.3079	16.3881	15.9894	16.0537	16.0395	11.9702	12.0891	12.3501	11.8	12.9109	13.2298	14.8539	16.2624	14.2411	14.7346	14.1829	13.9962	14.5419	10.794	11.1184	10.8155	10.0345	10.8126	12.7286	11.2236	12.1661	10.8419	10.6005	10.5152	10.0414	14.2408	11.3422	11.3034	10.0965	10.2043	10.5757	12.0572
TIMP2	12.3531	11.7347	11.843	11.656	12.4179	12.1889	11.9264	11.4818	11.7118	12.1195	12.2713	15.0349	12.365	12.2321	12.4984	13.069	13.3288	13.2066	13.0648	11.6677	12.4095	11.913	12.7414	12.6572	12.6191	12.3585	10.1881	10.4396	10.9834	10.7836	11.2651	10.8723	11.1041	11.5607	11.003	11.0144	11.2242	11.4142
TIMP4	8.07189	6.92768	7.63756	6.60643	6.65229	7.6862	7.23169	8.62745	8.6925	5.61174	8.68776	6.92451	4.53146	6.81481	6.5286	4.82416	3.40073	7.60233	2.369	7.53863	2.19621	4.45866	6.08812	0.836577	5.34571	3.4219	7.57338	7.65255	7.8756	7.65714	6.18561	6.96898	7.54309	6.4608	6.63206	7.38544	5.85456	7.92014
